# Supplementary material for: Incidence and Risk Factors for the Development of Stress Fractures in Military Recruits and Qualified Personnel: A Systematic Review
Source: Int J Environ Res Public Health. 2025 Nov 20;22(11):1760. doi: 10.3390/ijerph22111760 (PMC12652357; doi:10.3390/ijerph22111760)
Supplement: Supplementary file 1 [file ijerph-22-01760-s001.zip]

Archive with 5 entries (5 files):
- Supplementary Material File S1 - Note on Protocol.pdf
- Supplementary Material File S2 - Search Strategy.pdf
- Supplementary Material File S3 - Excluded Articles with Reasons.pdf
- Supplementary Material File S4.pdf
- Supplementary Material File S5.pdf
